# Supplementary material for: Red Ginseng Extract Intake and Changes in Metabolite Profiles, Gut Microbiota, and Immune Responses of Healthy Rats
Source: Nutrients. 2026 May 2;18(9):1462. doi: 10.3390/nu18091462 (PMC13164613; doi:10.3390/nu18091462)
Supplement: Supplementary file 1 [file nutrients-18-01462-s001.zip]

Archive with 1 entries (1 files):
- nutrients-4271209-supplementary.pdf
